# Supplementary material for: A streamlined pathway for transcatheter aortic valve implantation: the BENCHMARK study
Source: Eur Heart J. 2024 Mar 30;45(21):1904–16. doi: 10.1093/eurheartj/ehae147 (PMC11143387; doi:10.1093/eurheartj/ehae147)
Supplement: ehae147_Supplementary_Data [file ehae147_supplementary_data.zip]

Archive with 5 entries (5 files):
- Sample Size Calculation.docx
- Supplementary Table 1.docx
- Supplementary Table 2.docx
- Supplementary Table 3.docx
- Supplementary Table 4.docx
